# Supplementary material for: Metabolomics Analysis of Phenolic Composition and Content in Five Pear Cultivars Leaves
Source: Plants (Basel). 2024 Sep 7;13(17):2513. doi: 10.3390/plants13172513 (PMC11396794; doi:10.3390/plants13172513)
Supplement: Supplementary file 1 [file plants-13-02513-s001.zip]

Archive with 1 entries (1 files):
- plants-3154020-supplementary.xlsx
