# Supplementary material for: Metabolomics Analysis of Phenolic Composition and Content in Five Pear Cultivars Leaves
Source: Plants (Basel). 2024 Sep 7;13(17):2513. doi: 10.3390/plants13172513 (PMC11396794; doi:10.3390/plants13172513)
Supplement: Supplementary file 1 [file plants-13-02513-s001.zip › plants-3154020-supplementary.xlsx]

## Sheet: Sheet1
		Table S1 The content of phenolic substances detected in pears and tea leaves ( ng/g)
Classification	Name	Formula	Cuiguan	Chaohong	Kuerle	Nanhongli	Yali	Fudingdabai
Anthocyanins	Pelargonidin chloride	C15H11ClO5	1449.31±53.48	0	176.36±50.44	2210.94±81.44	0	0
	Delphinidin 3-glucoside	C21H21O12	485438.55±45225.35	134205.99±5300.15	32090.05±4290.02	325503.47±13940.97	1267371.83±39125.22	231757.58±32868.26
	Cyanidin 3-O-rutinoside chloride	C27H31ClO15	1682.1±19359	945915.45±148021	12020.45±1363.15	15838.12±1101.90	292972.64±396993.8	436747.41±27147.31
	Cyanin chloride	C27H31ClO16	0	0	0	72.753±8.84	147.57±14.24	0
Benzoic acid derivatives	4-Hydroxybenzoic acid	C7H6O3	3886.32±496.57	5519.06±466.35	22197.18±3792.09	10141.62±198.88	3528.19±659.30	3898.07±572.73
	Salicylic acid	C7H6O3	3659.13±752.03	6752.84±991.19	4270.57±1229.22	2667.64±197.38	1076.84±18.71	22469.49±5770.60
	trans-Cinnamic acid	C9H8O2	123.76±16.63	521.71±35.30	257.63±74.14	217.389±44.33	83.43±10.81	0
	Vanillin	C8H8O3	12073.29±508.45	2652.62±261.22	4959.45±1884.93	8221.16±973.35	10095.60±1217.94	659.09±126.90
	Gentisic acid	C7H6O4	310.64±23.32	240.79±16.55	565.94±232.09	541.08±37.45	144.55±26.83	7677.90±2317.45
	2,4-Dihydroxybenzoic acid	C7H6O4	0	77.6±14.88	0	870.72±97.32	0	1553.52±538.43
	2,6-Dihydroxybenzoic acid	C7H6O4	927.623±312.19	767.54±161.50	1341.23±465.97	2335.37±461.19	233.54±8.36	9000.44±2446.29
	Acetovanillone	C9H10O3	50.77±3.27	38.63±4.45	0	256.79±29.38	134.55±17.39	228.53±42.79
	Vanillic acid	C8H8O4	551.07±81.01	280.17±40.54	273.72±105.75	746.54±145.91	132.61±110.13	889.07±98.20
	Gallic acid	C7H6O5	84.01±14.67	178.84±27.26	128.02±73.30	96.31±34.65	131.34±59.65	872049.89±205179.4
	Syringaldehyde	C9H10O4	2466.81±89.36	3387.82±427.46	3335.512±1321.16	457.07±56.96	3350.81±458.18	440.92±57.76
	Methyl gallate	C8H8O5	0	17.31±13.91	4.08±5.77	0	1.38±1.95	10749.22±2772.25
	Syringic acid	C9H10O5	130.06±10.52	361.0±11.73	228.58±92.17	118.16±63.74	158.24±22.92	1339.83±221.08
	Salicin	C13H18O7	4947.52±105.52	20119.14±1639.88	3366.87±932.55	3576.06±76.12	2534.52±96.55	187.46±46.52
	Ellagic acid	C14H6O8	10.39±14.70	35.49±17.02	68.14±45.73	271.39±193.64	79.5±63.89	6125.45±1998.37
Catechin derivatives	3,4-Dihydroxybenzaldehyde	C7H6O3	6480.137±691.82	2771.03±249.50	2743.69±133.98	62519.68±4450.85	51471.71±9541.25	600.79±38.87
	Protocatechuic acid	C7H6O4	549.85±22.72	453.45±19.07	287.78±47.18	1335.49±35.31	1042.27±49.20	463.58±113.29
	(+/-)Catechin	C15H14O6	838.96±770.72	1088.62±1240.91	72.59±26.39	362.44±150.36	1047.26±188.41	142432.42±19405.02
	Epicatechin	C15H14O6	2729.96±2103.07	4568.28±3050.87	2182.05±1129.56	988.80±142.83	6853.57±1050.36	664445.01±29675.89
	(-)-Epigallocatechin	C15H14O7	15.76±22.29	50.92±48.95	56.2±40	0	0	1136248.16±81421.92
	(±)-Gallocatechin	C15H14O7	4.82±3.48	4.41±6.24	8.02±6.38	0	5.20±3.71	156118.98±8469.04
	(-)-Epicatechin 3-O-gallate	C22H18O10	239.08±44.46	807.00±201.66	452.78±282.41	244.23±163.98	409.65±123.80	1017412.75±32419.23
	(-)-Gallocatechin gallate	C22H18O11	0	0	0	0	145738.46±201303.9	74641.91±2170.37
	Epigallocatechin gallate	C22H18O11	27386.38±370.54	28942.22±703.36	32355.68±3582.92	27503.24±428.57	9706751.29±13577112	28342850.63±756965.2
Coumarins	4-Coumaryl alcohol	C9H10O2	0	0	0	0	0	1.38±1.95
	6-Methylcoumarin	C10H8O2	0	0	0	13.68±5.31	0	66.99±16.97
	Umbelliferone	C9H6O3	0	0	0	0	0	2424.70±428.07
	Aesculetin	C9H6O4	0	0	0	415.72±47.84	0	236.32±46.21
	Daphnetin	C9H6O4	315.77±35.84	317.32±24.46	113.90±30.41	2803.80±93.52	706.54±96.07	2795.93±431.99
	Aesculin	C15H16O9	67783.54±1844.41	17548.35±1427.62	32518.55±1912.70	61985.10±2891.28	57279.23±597.67	4389.05±485.68
	Fraxin	C16H18O10	305.94±4.72	1007.645±66.56	147.85±56.78	425.05±22.52	924.912±32.10	127.14±20.72
	Phloretin	C15H14O5	0	0	0	0	0	64.03±15.65
Dihydrochalcones	Phlorizin	C21H24O10	48.83±3.76	24.92±15.68	0	303.09±8.45	159.62±11.28	13665.01±2797.32
	Trilobatin	C21H24O10	11.24±1.9	2.43±3.44	0	43.54±7.53	34.55±1.4	157.67±31.88
Flavanones	(S)-Pinocembrin	C15H12O4	7.92±3.84	16.21±6.99	41.53±44.50	11.67±3.78	0	4.99±4.41
	Naringenin	C15H12O5	76.28±3.74	41.45±4.80	33.64±10.33	167.19±25.87	81.76±5.86	531.31±104.51
	Sakuranetin	C16H14O5	0	0	1.32±1.86	0	0	2.55±0.23
	Isosakuranetin	C16H14O5	0	0	2.41±0.99	0	0	2.41±0.24
	Eriodictyol	C15H12O6	47.71±5.10	18.17±2.17	9.22±2.52	724.24±72.16	186.59±7.72	478.62±94.67
	Hesperetin	C16H14O6	0	11.09±1.17	4.25±1.63	10.56±0.58	6.48±2.49	0
	Prunin	C21H22O10	33332.02±1842.86	14443.97±1023.30	7250.62±146.42	57850.1±2074.56	202039.81±11942.54	3059.57±467.75
	Naringin	C27H32O14	0	0	0	0	290.51±410.85	10796.33±794.17
	Hesperidin	C28H34O15	0	0	0	70.14±3.19	0	0
	6-Methoxyflavone	C16H12O3	3.5±0.28	1.45±0.09	3.683±1.15	3.21±0.10	3.98±0.52	0
Flavones	Chrysin	C15H10O4	16.383±0.49	55.73±16.57	36.09±7.03	31.81±2.58	13.75±1.76	13.95±3.42
	Apigenin	C15H10O5	1397.46±99.21	20.72±2.75	688.05±200.38	7184.20±461.56	1204.91±42.72	488.19±117.10
	Luteolin	C15H10O6	24862.95±2056.39	147.27±7.95	7032.01±2094.73	103357.683±5059.83	19169.91±419.27	11192.99±2830.43
	Morin	C15H10O7	94.39±4.93	207.35±10.77	32.13±4.09	159.70±4.77	103.62±1.21	1362.86±372.41
	Quercetin	C15H10O7	101.16±4.87	213.95±8.95	42.33±3.95	175.42±9.25	110.67±1.22	1349.47±349.25
	Apigenin 4'-O-rhamnoside	C21H20O9	10.55±0.05	0	4.19±1.48	6.57±0.53	17.22±1.30	0
	Cosmosiin	C21H20O10	8070985.8±265736.4	2993.52±242.91	2838019.56±147040.4	9227257.62±372579	14188391.46±732585.9	15326.22±2229.87
	Vitexin	C21H20O10	839.37±20.22	22.77±8.27	230.47±84.86	929.12±18.94	1860.40±51.43	2045.84±131.26
	Isoorientin	C21H20O11	277.97±7.51	18.45±5.81	159.16±170.13	292.67±23.34	775.08±2.51	10942.24±1081.27
	Orientin	C21H20O11	411.67±6.39	30.07±8.30	74.31±47.45	694.65±22.99	1396.0±76.98	32824.49±5789.47
	diosmin	C28H32O15	32.24±11.79	0	26.72±11.03	1426.97±115.00	0	20.91±6.10
Flavonols	Kaempferol	C15H10O6	0	183.19±13.16	0	0	0	643.69±304.77
	Aromadendrin	C15H12O6	87.93±14.80	47.63±8.36	19.72±6.29	414.51±67.72	24.55±3.72	6728.19±1366.28
	Taxifolin	C15H12O7	245.93±23.77	75.85±21.49	21.28±7.59	996.38±81.89	370.64±58.50	911.02±60.79
	Isorhamnetin	C16H12O7	34.74±1.02	136.24±7.52	80.93±26.17	85.90±15.27	74.97±3.27	40.94±16.14
	Myricetin	C15H10O8	0	0	0	0	0	5611.20±1494.35
	trans-3,3',4',5,5',7-Hexahydroxyflavanone	C15H12O8	0	0	0	0	0	7143.39±1300.60
	Afzelin	C21H20O10	0	5.9±0.40	3.81±2.85	0	0	7555.53±1973.01
	Avicularin	C20H18O11	0	0	0	0	0	103.87±22.22
	Astragalin	C21H20O11	33626.07±1365.11	611576.96±49444.55	3249.94±1122.93	20941.92±1573.48	264572.97±228071.7	140419.54±8457.08
	Quercitrin	C21H20O11	12.52±1.62	16.82±3.84	2.33±3.30	3.96±1.03	21.73±1.41	35253.12±10815.06
	Myricitrin	C21H20O12	0	0	0	0	0	2084.340±715.35
	Quercetin 3-galactoside	C21H20O12	470058.28±27405.81	161204.43±3812.17	34093.85±3558.20	340583.27±15191.4	1334555.38±59531.68	322046.39±35595.94
	Quercetin 3-O-glucuronide	C21H18O13	0	112.36±8.73	0	0	0	0
	Isorhamnetin-3-O-glucoside	C22H22O12	70826.91±3228.40	158175.96±7244.70	2402.63±176.84	54235.15±3736.79	716744.55±68169.2	2221.30±37.57
	Myricetin 3-galactoside	C21H20O13	0	0	0	0	32740.45±46301.98	368801.12±21447.44
	Nicotiflorin	C27H30O15	1172.08±103.27	980783.03±101229.3	11567.84±656.05	16967.72±1101.27	272478.39±370398.2	419370.45±19480.53
	Rutin	C27H30O16	11219.58±4644.37	1157097.8±63824.37	30865.96±643.22	158497.97±6974.79	313340.4±235173	4110919.18±297291.7
	Narcissin	C28H32O16	20588.28±2718.89	302214.22±12289.27	270989.17±46915.01	195609.52±16188.86	232633.26±27431.82	24392.01±683.751
Isoflavones	Isoflavones	C21H20O9	0	0	0	0	0	8.76±3.07
	Ononin	C22H22O9	16.22±1.71	14.21±0.63	19.84±7.55	97.60±7.88	13.86±0.44	0
	4-Hydroxycinnamic acid	C9H8O3	188.67±19.39	796.28±209.27	75.35±19.48	1741.16±35.34	215.67±13.61	4865.84±750.52
Phenylpropanoids	Coniferaldehyde	C10H10O3	167.74±23.74	24.90±6.03	64.97±24.27	57.93±48.95	109.29±2.46	78.19±7.32
	Caffeic acid	C9H8O4	1381.61±116.74	332.26±59.39	116.60±35.83	5606.71±296.57	3332.01±424.41	1541.66±302.39
	Ferulic acid	C10H10O4	137.72±18.50	426.79±42.17	127.512±61.73	101.27±12.08	103.45±13.86	1235.22±99.37
	Sinapic acid	C11H12O	51.97±12.29	0	51.79±12.38	15.94±22.54	23.51±17.10	47.967±4.74
	Caftaric acid	C13H12O9	0	0	0	712.51±48.35	0	0
	Chlorogenic acid	C16H18O9	143287.33±2925.58	88530.18±13549.34	50306.17±3859.82	1805619.09±149975.3	371864.31±55631.47	14691.37±1731.12
	Cryptochlorogenic acid	C16H18O9	46912.00±10159.29	24340.0667±5585.78	13201.12±1372.34	874611.79±42793.61	210403.08±52152.09	79021.46±10591.03
	Proanthocyanidin A2	C30H24O12	132.85±38.21	489.41±248.12	237.48±39.52	119.27±14.33	0	130.06±9.82
	Procyanidin B1	C30H26O12	837.75±428.98	2830.30±2786.36	128.43±50.67	979.94±96.80	2933.56±565.27	18796.33±3525.05
	Procyanidin B3	C30H26O12	83.52±50.03	206.18±163.30	0	95.58±6.99	290.39±28.23	47769.16±8885.05
	Procyanidin B2	C30H26O12	4051.24±1888.71	11903.13±8239.29	3631.41±1085.48	4916.48±434.76	30229.56±21913.87	484839.13±78509.83
Stilbenes	trans-Piceid	C20H22O8	0	0	0	103.05±9.28	116.64±12.10	367.97±27.90
	Resveratrol	C14H12O3	0	0	0	0	0	303.70±44.16
	Perillyl Alcohol	C10H16O	9877.09±459.30	2280.85±297.01	4875.87±1562.97	5494.71±901.72	8808.36±1159.76	448.74±90.26
